# Supplementary material for: Effectiveness of physical activity interventions on undergraduate students’ mental health: systematic review and meta-analysis
Source: Health Promot Int. 2024 Jun 25;39(3):daae054. doi: 10.1093/heapro/daae054 (PMC11196957; doi:10.1093/heapro/daae054)
Supplement: daae054_suppl_Supplementary [file daae054_suppl_supplementary.zip]

Archive with 8 entries (8 files):
- Huang_Appendix_A_Search_Strategy.docx
- Huang_Supplementary_A_Tables_Figures_NotinManuscript.docx
- Huang_Supplementary_B_PRISMA_2020_checklist.docx
- Huang_Supplementary_C_Review_References.doc
- Huang_Supplementary_D_Meta_Raw_Data.pdf
- Huang_Supplementary_E_Meta_Analysis_Descriptive_Data.pdf
- Huang_Supplementary_F_Meta_Output.docx
- Huang_Supplementary_G_Narrative_Synth_Descriptive_Data.pdf
